# Supplementary material for: Effects of Central Corneal Stromal Thickness and Epithelial Thickness on Intraocular Pressure Using Goldmann Applanation and Non-Contact Tonometers
Source: PLoS One. 2016 Mar 21;11(3):e0151868. doi: 10.1371/journal.pone.0151868 (PMC4801388; doi:10.1371/journal.pone.0151868)
Supplement: S1 Dataset — (XLSX) [file pone.0151868.s001.xlsx]

## Sheet: Sheet1
Sex	Age	Dx	BCVA	SE	HTN	DM	IOP(GAT)	IOP(NCT)	NCTGATdif	Nct/GAT	CCT	CCET	CCST	CCSP	MD	PSD	Vfindex
Male	57	1	1	-0.875	1	0	16	18	2	1.125	594	62	532	0.895623	-1.11	1.45	99
Male	32	1	1	-1.125	0	0	17	17	0	1	538	56	482	0.895911	-3.63	1.91	99
Male	51	1	1	-0.75	0	0	16	21	5	1.3125	570	58	512	0.898246	1.27	1.06	100
Male	55	1	0.9	-0.25	0	1	18	21	3	1.16667	622	63	559	0.898714	-2.49	2.19	99
Male	42	1	1	0.125	0	0	12	10	-2	0.833333	498	52	446	0.895582	0.36	1.29	100
Male	50	1	1	-4.375	0	0	18	20	2	1.11111	542	60	482	0.889299	-0.85	1.39	99
Male	41	1	1	-1.125	0	0	15	16	1	1.06667	553	66	487	0.880651	0	1.18	100
Male	58	1	1	-0.25	1	1	14	17	3	1.21429	552	64	488	0.884058	-0.29	1.81	99
Male	56	1	1	-0.25	0	0	17	18	1	1.05882	509	52	457	0.897839	-1.89	1.3	100
Male	57	1	1	-4.625	0	0	18	20	2	1.11111	534	56	478	0.895131	1.44	1.27	100
Male	55	1	1	1.625	1	0	17	18	1	1.05882	583	63	520	0.891938	-0.92	1.49	99
Male	41	1	1	-0.875	0	0	15	16	1	1.06667	560	58	502	0.896429	-0.54	1.33	99
Male	70	1	0.8	-3.75	0	0	14	13	-1	0.928571	533	60	473	0.88743	-0.91	1.89	97
Male	47	1	1	-2.375	0	1	21	25	4	1.19048	606	64	542	0.894389	-1.13	1.31	100
Male	61	1	1	0.5	0	0	21	20	-1	0.952381	568	62	506	0.890845	0.09	1.46	99
Male	48	1	1	-4.25	0	0	14	19	5	1.35714	583	71	512	0.878216	-0.26	1.21	100
Male	37	1	1	-3	0	0	19	21	2	1.10526	618	60	558	0.902913	0.46	0.95	100
Male	30	1	0.9	-1.25	0	0	16	17	1	1.0625	564	59	505	0.89539	-0.56	1.2	100
Male	53	1	1	-0.125	1	1	14	14	0	1	554	62	492	0.888087	1.38	1.31	100
Male	38	2	1	0.375	0	0	16	18	2	1.125	547	60	487	0.890311	-2.78	1.99	98
Male	46	2	1	-1	0	0	17	20	3	1.17647	572	66	506	0.884615	-1.41	2.08	99
Male	52	3	0.9	-0.5	1	0	21	24	3	1.14286	610	56	554	0.908197	0.33	1.46	99
Male	68	3	1	0.125	0	0	22	27	5	1.22727	561	56	505	0.900178	-2.79	2.55	96
Male	49	1	1	-2.625	0	0	20	23	3	1.15	593	60	533	0.89882	0.45	1	99
Male	42	1	1	-1	0	0	10	10	0	1	533	53	480	0.900563	0.37	1.56	99
Male	53	1	1	0.75	0	0	17	17	0	1	574	55	519	0.904181	1.17	1.34	100
Female	51	1	0.8	1	0	0	16	17	1	1.0625	566	67	499	0.881625	0.46	2.66	98
Female	50	1	1	0	0	0	14	18	4	1.28571	491	51	440	0.89613	-1.03	1.84	99
Female	57	1	1	1	0	0	16	17	1	1.0625	519	46	473	0.911368	0.57	1.39	100
Female	48	1	1	-0.5	1	0	18	20	2	1.11111	570	60	510	0.894737	-4.98	7.06	91
Female	64	1	0.9	1	0	0	17	17	0	1	534	49	485	0.90824	-3.63	4.98	93
Female	54	1	1	-5.5	0	0	22	24	2	1.09091	630	59	571	0.906349	-2.32	1.67	98
Female	55	1	1	-0.125	0	0	14	17	3	1.21429	542	64	478	0.881919	-1.59	1.68	99
Female	57	1	0.9	-3.75	0	0	15	18	3	1.2	596	68	528	0.885906	0.58	1.49	99
Female	56	1	1	-0.125	0	0	15	15	0	1	551	55	496	0.900181	-0.23	1.73	98
Female	46	1	1	-1.25	0	0	19	19	0	1	571	52	519	0.908932	-0.25	1.32	99
Female	39	1	1	-0.25	0	0	20	21	1	1.05	612	58	554	0.905229	-0.99	1.47	99
Female	37	1	1	-1	0	0	15	17	2	1.13333	514	65	449	0.873541	-1.31	2.56	95
Female	46	1	1	-4.125	0	0	11	9	-2	0.818182	490	48	442	0.902041	-5	4.2	96
Female	60	1	0.9	1.825	0	0	17	16	-1	0.941176	522	51	471	0.902299	-2.35	2.13	97
Female	47	1	1	-3.375	0	0	21	20	-1	0.952381	598	60	538	0.899666	0.34	1.49	99
Female	48	2	0.8	-2.375	0	0	12	14	2	1.16667	538	59	479	0.890335	0.73	1.98	98
Female	40	2	1	-5.25	0	0	17	18	1	1.05882	510	56	454	0.890196	-0.38	1.51	99
Female	19	3	1	-5.75	0	0	23	24	1	1.04348	582	52	530	0.910653	-0.98	1.43	99
Female	20	3	1	-5.875	0	0	22	23	1	1.04545	624	53	571	0.915064	-1.18	1.4	99
Female	56	1	1	0.5	0	0	18	21	3	1.16667	586	58	528	0.901024	-0.56	1.95	98
Female	58	1	1	-1.75	0	0	14	16	2	1.14286	566	55	511	0.902827	-0.26	1.32	99
Female	50	1	1	-2.75	0	0	15	15	0	1	554	51	503	0.907942	0.09	1.12	100
Female	37	1	1	-4	0	0	12	13	1	1.08333	510	49	461	0.903922	0.32	1.12	100
Female	27	1	1	-4.75	0	0	16	18	2	1.125	534	56	478	0.895131	-1.6	2.32	97
